# Supplementary material for: ﻿Three novel species of Cladosporium and Sarocladium isolated from palm trees
Source: MycoKeys. 2025 Sep 24;123:29–51. doi: 10.3897/mycokeys.123.165471 (PMC12489491; doi:10.3897/mycokeys.123.165471)
Supplement: XML Treatment for Cladosporium menglunense [file mycokeys.123.165471-treatment1.xml]

<!DOCTYPE tp:taxon-treatment
  PUBLIC "-//TaxonX//DTD Taxonomic Treatment Publishing DTD v0 20100105//EN" "tax-treatment-NSO.dtd">
<tp:taxon-treatment xmlns:tp="http://www.plazi.org/taxpub"><tp:treatment-meta><kwd-group><label>Taxon classification</label><kwd>
                <named-content content-type="kingdom">Fungi</named-content>
              </kwd><kwd>
                <named-content content-type="order">Cladosporiales</named-content>
              </kwd><kwd>
                <named-content content-type="family">Cladosporiaceae</named-content>
              </kwd></kwd-group><mixed-citation publication-type="journal"><person-group><name><surname>Zhou</surname><given-names>Lin</given-names></name><name><surname>Zhang</surname><given-names>Qiu-Yue</given-names></name><name><surname>Wan</surname><given-names>Yu</given-names></name><name><surname>Chen</surname><given-names>Yi-Lin</given-names></name><name><surname>Li</surname><given-names>De-Wei</given-names></name><name><surname>Tan</surname><given-names>Yun-Hong</given-names></name><name><surname>Sun</surname><given-names>Hui</given-names></name><name><surname>Zhu</surname><given-names>Li-Hua</given-names></name></person-group><article-title>﻿Three novel species of <italic><tp:taxon-name><tp:taxon-name-part taxon-name-part-type="genus" reg="Cladosporium">Cladosporium</tp:taxon-name-part></tp:taxon-name></italic> and <italic><tp:taxon-name><tp:taxon-name-part taxon-name-part-type="genus" reg="Sarocladium">Sarocladium</tp:taxon-name-part></tp:taxon-name></italic> isolated from palm trees</article-title><source>MycoKeys</source><day>24</day><month>09</month><year>2025</year><volume>123</volume><fpage>29</fpage><lpage>51</lpage><pub-id pub-id-type="doi">10.3897/mycokeys.123.165471</pub-id></mixed-citation></tp:treatment-meta><tp:nomenclature><label>﻿</label><tp:taxon-name><object-id xmlns:xlink="http://www.w3.org/1999/xlink" content-type="arpha" xlink:type="simple">6E3CDD1F-9A8E-5A8B-816D-3067BB6C0FBB</object-id>
              <tp:taxon-name-part taxon-name-part-type="genus" reg="Cladosporium">Cladosporium</tp:taxon-name-part>
              <tp:taxon-name-part taxon-name-part-type="species" reg="menglunense">menglunense</tp:taxon-name-part>
              <object-id xmlns:xlink="http://www.w3.org/1999/xlink" content-type="mycobank" xlink:type="simple">860644</object-id>
            </tp:taxon-name><tp:taxon-authority>L.H. Zhu, Lin Zhou &amp; D.W. Li</tp:taxon-authority><tp:taxon-status xmlns:xlink="http://www.w3.org/1999/xlink" xlink:type="simple">sp. nov.</tp:taxon-status><xref ref-type="fig" rid="F3">Fig. 3</xref></tp:nomenclature><tp:treatment-sec sec-type="material" id="SECID0EJMEK"><title>Type.</title><p>China • Yunnan Province, Xishuangbanna Prefecture, Mengla County, Menglun Town, Xishuangbanna Tropical Botanical Garden (<named-content xmlns:xlink="http://www.w3.org/1999/xlink" content-type="dwc:verbatimCoordinates" xlink:type="simple"><named-content content-type="geo-json" specific-use="{&#34;type&#34;:&#34;Point&#34;,&#34;coordinates&#34;:[101.250000,21.916700]}" id="NCID0ESMEK" xlink:type="simple">21°55'0.12"N, 101°15'E</named-content></named-content>), isolated from dead leaves of <italic><tp:taxon-name><tp:taxon-name-part taxon-name-part-type="genus" reg="Ptychosperma">Ptychosperma</tp:taxon-name-part></tp:taxon-name></italic> sp., Nov. 2024, L.H. Zhu &amp; D.W. Li. Holotype specimen CFCC72680 is a living specimen being maintained via lyophilization at the China Forestry Culture Collection Center (<abbrev xmlns:xlink="http://www.w3.org/1999/xlink" xlink:title="China Forestry Culture Collection Center" id="ABBRID0E5MEK" xlink:type="simple">CFCC</abbrev>). Ex-type (=Psp 2-7a2) is maintained at the Forest Pathology Laboratory, Nanjing Forestry University.</p></tp:treatment-sec><tp:treatment-sec sec-type="etymology" id="SECID0ECNEK"><title>Etymology.</title><p>The term ‘<italic>menglunense</italic>’ indicates that this species was collected from Menglun Town.</p></tp:treatment-sec><tp:treatment-sec sec-type="description" id="SECID0ESNEK"><title>Description.</title><p>Asexual morph on <abbrev xmlns:xlink="http://www.w3.org/1999/xlink" xlink:title="potato dextrose agar" id="ABBRID0EYNEK" xlink:type="simple">PDA</abbrev>: <bold><italic>Mycelium</italic></bold> immersed, composed of septate, branched, pale brown hyphae, 1.7–5.4 μm wide, local swelling, with the widest up to 6.5 μm. <bold><italic>Conidiophores</italic></bold> macronematous and micronematous, arising laterally or terminally from hyphae, septate, erect to slightly flexuous, non-nodulose, branched, up to 100 μm long, pale brown, verruculose. <bold><italic>Conidiogenous cells</italic></bold> integrated, terminal and intercalary, cylindrical to subcylindrical, bearing up to three protuberant, slightly darkened, and refractive conidiogenous loci. <bold><italic>Ramoconidia</italic></bold> 0(–2) septate, subcylindrical to ellipsoidal, sometimes calabash-like constricted at the center, (9.5–)9.9–21.8(–23.2) × (3.0–)3.0–4.3(–4.4) μm (mean ± SD = 14.5 ± 3.2 × 3.6 ± 0.4 um, n = 50), pale brown, smooth. <bold><italic>Conidia</italic></bold> forming branched chains, with up to 4 conidia in the terminal unbranched part, sometimes with a long neck between conidia, aseptate, pale brown, smooth to verruculose, with protuberant scars, slightly darkened, subglobose to globose, (2.9–)3.2–5.2(–5.2) × (2.6–)3.0–3.8(–4.2) μm (mean ± SD = 4.1 ± 0.6 × 3.3 ± 0.3 μm, n = 40). Sexual morph not observed.</p><fig id="F3" position="float" orientation="portrait"><object-id xmlns:xlink="http://www.w3.org/1999/xlink" content-type="doi" xlink:type="simple">10.3897/mycokeys.123.165471.figure3</object-id><object-id xmlns:xlink="http://www.w3.org/1999/xlink" content-type="arpha" xlink:type="simple">5CE32D97-4941-5038-B039-D5EA9682FE99</object-id><label>Figure 3.</label><caption><p>Morphology of <italic><tp:taxon-name><tp:taxon-name-part taxon-name-part-type="genus" reg="Cladosporium">Cladosporium</tp:taxon-name-part> <tp:taxon-name-part taxon-name-part-type="species" reg="menglunense">menglunense</tp:taxon-name-part></tp:taxon-name></italic> (Psp 2-7a1 = CFCC72680). a, b. <abbrev xmlns:xlink="http://www.w3.org/1999/xlink" xlink:title="potato dextrose agar" id="ABBRID0EDPEK" xlink:type="simple">PDA</abbrev> culture colonies (a: front, b: reverse); c–e. The image observed under a stereomicroscope; f–k. Conidiophores and swollen hyphae; i. Early differentiating conidiophores; m, n. Ramoconidia and conidia; o–q. Conidial chains; r, s. Coronate scars on conidiogenous cells and ramoconidia. Scale bars: 2000 μm (c); 500 μm (d); 100 μm (e); 10 μm (f–s).</p></caption><graphic xmlns:xlink="http://www.w3.org/1999/xlink" xlink:href="mycokeys-123-029-g003.jpg" position="float" orientation="portrait" xlink:type="simple" id="oo_1423376.jpg"><uri content-type="original_file" xlink:type="simple">https://binary.pensoft.net/fig/1423376</uri></graphic></fig></tp:treatment-sec><tp:treatment-sec sec-type="description" id="SECID0ESPEK"><title>Cultural characters.</title><p>Colonies on <abbrev xmlns:xlink="http://www.w3.org/1999/xlink" xlink:title="potato dextrose agar" id="ABBRID0EYPEK" xlink:type="simple">PDA</abbrev> 2.4–3.1 cm diam after 7 days at 25 °C, yellowish-brown to olive, reverse atrovirens, floccose, velvety, crateriform, radially furrowed, wrinkled, usually significantly wrinkled at the margin; margin pale yellow edge; aerial mycelia abundantly formed, dense, with few exudates, powdery sporulation profuse.</p></tp:treatment-sec><tp:treatment-sec sec-type="Additional strains examined" id="SECID0E3PEK"><title>Additional strains examined.</title><p>China • Yunnan Province, Xishuangbanna Prefecture, Mengla County, Menglun Town, Xishuangbanna Tropical Botanical Garden (<named-content xmlns:xlink="http://www.w3.org/1999/xlink" content-type="dwc:verbatimCoordinates" xlink:type="simple"><named-content content-type="geo-json" specific-use="{&#34;type&#34;:&#34;Point&#34;,&#34;coordinates&#34;:[101.250000,21.916700]}" id="NCID0EFQEK" xlink:type="simple">21°55'0.12"N, 101°15'E</named-content></named-content>), on dead leaves of <italic><tp:taxon-name><tp:taxon-name-part taxon-name-part-type="genus" reg="Ptychosperma">Ptychosperma</tp:taxon-name-part></tp:taxon-name></italic> sp., Nov. 2024, L.H. Zhu &amp; D.W. Li, Psp 2-7a3 (CFCC72682), Psp 2-7a4 (CFCC72683).</p></tp:treatment-sec><tp:treatment-sec sec-type="notes" id="SECID0ERQEK"><title>Notes.</title><p>Phylogenetically, <italic><tp:taxon-name><tp:taxon-name-part taxon-name-part-type="genus" reg="Cladosporium">Cladosporium</tp:taxon-name-part> <tp:taxon-name-part taxon-name-part-type="species" reg="menglunense">menglunense</tp:taxon-name-part></tp:taxon-name></italic> nested in the <italic><tp:taxon-name><tp:taxon-name-part taxon-name-part-type="genus" reg="Cladosporium">C.</tp:taxon-name-part> <tp:taxon-name-part taxon-name-part-type="species" reg="sphaerospermum">sphaerospermum</tp:taxon-name-part></tp:taxon-name></italic> complex clade based on the <abbrev xmlns:xlink="http://www.w3.org/1999/xlink" xlink:title="internal transcribed spacer" id="ABBRID0ENREK" xlink:type="simple">ITS</abbrev> + <italic><abbrev xmlns:xlink="http://www.w3.org/1999/xlink" xlink:title="actin gene" id="ABBRID0ESREK" xlink:type="simple">ACT</abbrev></italic> + <italic><abbrev xmlns:xlink="http://www.w3.org/1999/xlink" xlink:title="translation elongation factor" id="ABBRID0EXREK" xlink:type="simple">TEF</abbrev></italic> sequence data and was related to <italic><tp:taxon-name><tp:taxon-name-part taxon-name-part-type="genus" reg="Cladosporium">C.</tp:taxon-name-part> <tp:taxon-name-part taxon-name-part-type="species" reg="velox">velox</tp:taxon-name-part></tp:taxon-name></italic> (Fig. <xref ref-type="fig" rid="F1">1</xref>). However, there was a 19 bp difference in the <abbrev xmlns:xlink="http://www.w3.org/1999/xlink" xlink:title="translation elongation factor" id="ABBRID0EKSEK" xlink:type="simple">TEF</abbrev> gene fragment between <tp:taxon-name><tp:taxon-name-part taxon-name-part-type="genus" reg="Cladosporium">C.</tp:taxon-name-part> <tp:taxon-name-part taxon-name-part-type="species" reg="menglunense">menglunense</tp:taxon-name-part></tp:taxon-name> and <tp:taxon-name><tp:taxon-name-part taxon-name-part-type="genus" reg="Cladosporium">C.</tp:taxon-name-part> <tp:taxon-name-part taxon-name-part-type="species" reg="velox">velox</tp:taxon-name-part></tp:taxon-name>, with a similarity of 92.94%. Morphologically, <italic><tp:taxon-name><tp:taxon-name-part taxon-name-part-type="genus" reg="Cladosporium">C.</tp:taxon-name-part> <tp:taxon-name-part taxon-name-part-type="species" reg="menglunense">menglunense</tp:taxon-name-part></tp:taxon-name></italic> can be easily distinguished from <italic><tp:taxon-name><tp:taxon-name-part taxon-name-part-type="genus" reg="Cladosporium">C.</tp:taxon-name-part> <tp:taxon-name-part taxon-name-part-type="species" reg="velox">velox</tp:taxon-name-part></tp:taxon-name></italic> by its longer and wider conidia (3.2–5.2 × 3.0–3.8 μm vs. 2.5–4 × 2–2.5 μm). Furthermore, the ramoconidia of <italic><tp:taxon-name><tp:taxon-name-part taxon-name-part-type="genus" reg="Cladosporium">C.</tp:taxon-name-part> <tp:taxon-name-part taxon-name-part-type="species" reg="menglunense">menglunense</tp:taxon-name-part></tp:taxon-name></italic> are smooth and can have up to 2 septa, whereas the ramoconidia of <italic><tp:taxon-name><tp:taxon-name-part taxon-name-part-type="genus" reg="Cladosporium">C.</tp:taxon-name-part> <tp:taxon-name-part taxon-name-part-type="species" reg="velox">velox</tp:taxon-name-part></tp:taxon-name></italic> are either smooth or finely verrucose, with 0–1 septum. In addition, <italic><tp:taxon-name><tp:taxon-name-part taxon-name-part-type="genus" reg="Cladosporium">C.</tp:taxon-name-part> <tp:taxon-name-part taxon-name-part-type="species" reg="velox">velox</tp:taxon-name-part></tp:taxon-name></italic> was isolated from <italic><tp:taxon-name><tp:taxon-name-part taxon-name-part-type="genus" reg="Bambusa">Bambusa</tp:taxon-name-part></tp:taxon-name></italic> sp. (<tp:taxon-name><tp:taxon-name-part taxon-name-part-type="family">Poaceae</tp:taxon-name-part></tp:taxon-name>), while <italic><tp:taxon-name><tp:taxon-name-part taxon-name-part-type="genus" reg="Cladosporium">C.</tp:taxon-name-part> <tp:taxon-name-part taxon-name-part-type="species" reg="menglunense">menglunense</tp:taxon-name-part></tp:taxon-name></italic> was isolated from <tp:taxon-name><tp:taxon-name-part taxon-name-part-type="family">Arecaceae</tp:taxon-name-part></tp:taxon-name> plants (<xref ref-type="bibr" rid="B4">Bensch et al. 2012</xref>).</p></tp:treatment-sec><tp:treatment-sec><!--Section generated to contain objects referenced in tp:taxon-treatment.--><fig id="F1" position="float" orientation="portrait"><object-id xmlns:xlink="http://www.w3.org/1999/xlink" content-type="doi" xlink:type="simple">10.3897/mycokeys.123.165471.figure1</object-id><object-id xmlns:xlink="http://www.w3.org/1999/xlink" content-type="arpha" xlink:type="simple">976B315E-FD91-5324-8581-25731B86C603</object-id><label>Figure 1.</label><caption><p>Phylogram of <italic><tp:taxon-name><tp:taxon-name-part taxon-name-part-type="genus" reg="Cladosporium">Cladosporium</tp:taxon-name-part></tp:taxon-name></italic> resulting from a maximum likelihood analysis based on the <abbrev xmlns:xlink="http://www.w3.org/1999/xlink" xlink:title="internal transcribed spacer" id="ABBRID0EEEEK" xlink:type="simple">ITS</abbrev> + <italic><abbrev xmlns:xlink="http://www.w3.org/1999/xlink" xlink:title="actin gene" id="ABBRID0EJEEK" xlink:type="simple">ACT</abbrev></italic> + <italic><abbrev xmlns:xlink="http://www.w3.org/1999/xlink" xlink:title="translation elongation factor" id="ABBRID0EOEEK" xlink:type="simple">TEF</abbrev></italic> sequence. Numbers above the branches indicate <abbrev xmlns:xlink="http://www.w3.org/1999/xlink" xlink:title="Maximum likelihood" id="ABBRID0ESEEK" xlink:type="simple">ML</abbrev> bootstrap values (left, <abbrev xmlns:xlink="http://www.w3.org/1999/xlink" xlink:title="Maximum likelihood" id="ABBRID0EWEEK" xlink:type="simple">ML</abbrev> BS ≥ 50%) and Bayesian posterior probabilities (right, <abbrev xmlns:xlink="http://www.w3.org/1999/xlink" xlink:title="posterior probabilities" id="ABBRID0E1EEK" xlink:type="simple">BPP</abbrev> ≥ 0.90). T = ex-type strain.</p></caption><graphic xmlns:xlink="http://www.w3.org/1999/xlink" xlink:href="mycokeys-123-029-g001.jpg" position="float" orientation="portrait" xlink:type="simple" id="oo_1423383.jpg"><uri content-type="original_file" xlink:type="simple">https://binary.pensoft.net/fig/1423383</uri></graphic></fig></tp:treatment-sec><ref-list><ref id="B4"><mixed-citation xmlns:xlink="http://www.w3.org/1999/xlink" xlink:type="simple"><person-group><name name-style="western"><surname>Bensch</surname><given-names>K</given-names></name><name name-style="western"><surname>Braun</surname><given-names>U</given-names></name><name name-style="western"><surname>Groenewald</surname><given-names>JZ</given-names></name><name name-style="western"><surname>Crous</surname><given-names>PW</given-names></name></person-group> (<year>2012</year>) The genus <italic><tp:taxon-name><tp:taxon-name-part taxon-name-part-type="genus">Cladosporium.</tp:taxon-name-part></tp:taxon-name></italic> Studies in Mycology 72: 1–401. <ext-link xlink:href="10.3114/sim0003" ext-link-type="doi" xlink:type="simple">https://doi.org/10.3114/sim0003</ext-link></mixed-citation></ref></ref-list></tp:taxon-treatment>
