# Supplementary material for: ﻿Three novel species of Cladosporium and Sarocladium isolated from palm trees
Source: MycoKeys. 2025 Sep 24;123:29–51. doi: 10.3897/mycokeys.123.165471 (PMC12489491; doi:10.3897/mycokeys.123.165471)
Supplement: XML Treatment for Sarocladium menglaense [file mycokeys.123.165471-treatment2.xml]

<!DOCTYPE tp:taxon-treatment
  PUBLIC "-//TaxonX//DTD Taxonomic Treatment Publishing DTD v0 20100105//EN" "tax-treatment-NSO.dtd">
<tp:taxon-treatment xmlns:tp="http://www.plazi.org/taxpub"><tp:treatment-meta><kwd-group><label>Taxon classification</label><kwd>
                <named-content content-type="kingdom">Fungi</named-content>
              </kwd><kwd>
                <named-content content-type="order">Cladosporiales</named-content>
              </kwd><kwd>
                <named-content content-type="family">Cladosporiaceae</named-content>
              </kwd></kwd-group><mixed-citation publication-type="journal"><person-group><name><surname>Zhou</surname><given-names>Lin</given-names></name><name><surname>Zhang</surname><given-names>Qiu-Yue</given-names></name><name><surname>Wan</surname><given-names>Yu</given-names></name><name><surname>Chen</surname><given-names>Yi-Lin</given-names></name><name><surname>Li</surname><given-names>De-Wei</given-names></name><name><surname>Tan</surname><given-names>Yun-Hong</given-names></name><name><surname>Sun</surname><given-names>Hui</given-names></name><name><surname>Zhu</surname><given-names>Li-Hua</given-names></name></person-group><article-title>﻿Three novel species of <italic><tp:taxon-name><tp:taxon-name-part taxon-name-part-type="genus" reg="Cladosporium">Cladosporium</tp:taxon-name-part></tp:taxon-name></italic> and <italic><tp:taxon-name><tp:taxon-name-part taxon-name-part-type="genus" reg="Sarocladium">Sarocladium</tp:taxon-name-part></tp:taxon-name></italic> isolated from palm trees</article-title><source>MycoKeys</source><day>24</day><month>09</month><year>2025</year><volume>123</volume><fpage>29</fpage><lpage>51</lpage><pub-id pub-id-type="doi">10.3897/mycokeys.123.165471</pub-id></mixed-citation></tp:treatment-meta><tp:nomenclature><label>﻿</label><tp:taxon-name><object-id xmlns:xlink="http://www.w3.org/1999/xlink" content-type="arpha" xlink:type="simple">DF507389-2E9B-5D36-88BF-00FD4FFFFCBC</object-id>
              <tp:taxon-name-part taxon-name-part-type="genus" reg="Sarocladium">Sarocladium</tp:taxon-name-part>
              <tp:taxon-name-part taxon-name-part-type="species" reg="menglaense">menglaense</tp:taxon-name-part>
              <object-id xmlns:xlink="http://www.w3.org/1999/xlink" content-type="mycobank" xlink:type="simple">860645</object-id>
            </tp:taxon-name><tp:taxon-authority>L.H. Zhu, Lin Zhou &amp; D.W. Li</tp:taxon-authority><tp:taxon-status xmlns:xlink="http://www.w3.org/1999/xlink" xlink:type="simple">sp. nov.</tp:taxon-status><xref ref-type="fig" rid="F4">Fig. 4</xref></tp:nomenclature><tp:treatment-sec sec-type="material" id="SECID0EHXEK"><title>Type.</title><p>China • Yunnan Province, Xishuangbanna Prefecture, Mengla County, Menglun Town, Xishuangbanna Tropical Botanical Garden (<named-content xmlns:xlink="http://www.w3.org/1999/xlink" content-type="dwc:verbatimCoordinates" xlink:type="simple"><named-content content-type="geo-json" specific-use="{&#34;type&#34;:&#34;Point&#34;,&#34;coordinates&#34;:[101.250000,21.916700]}" id="NCID0EQXEK" xlink:type="simple">21°55'0.12"N, 101°15'E</named-content></named-content>), isolated from dead leaves of the <italic><tp:taxon-name><tp:taxon-name-part taxon-name-part-type="genus" reg="Kentiopsis">Kentiopsis</tp:taxon-name-part> <tp:taxon-name-part taxon-name-part-type="species" reg="oliviformis">oliviformis</tp:taxon-name-part></tp:taxon-name></italic>, Nov. 2024, L.H. Zhu &amp; D.W. Li. Holotype specimen CFCC72673 is a living specimen being maintained via lyophilization at the China Forestry Culture Collection Center (<abbrev xmlns:xlink="http://www.w3.org/1999/xlink" xlink:title="China Forestry Culture Collection Center" id="ABBRID0EAYEK" xlink:type="simple">CFCC</abbrev>). Ex-type (=LLon2-5A) is maintained at the Forest Pathology Laboratory, Nanjing Forestry University.</p></tp:treatment-sec><tp:treatment-sec sec-type="etymology" id="SECID0EEYEK"><title>Etymology.</title><p>The term ‘<italic>menglaense</italic>’ indicates that this species was collected from Mengla County.</p></tp:treatment-sec><tp:treatment-sec sec-type="description" id="SECID0EUYEK"><title>Description.</title><p>Asexual morph on <abbrev xmlns:xlink="http://www.w3.org/1999/xlink" xlink:title="potato dextrose agar" id="ABBRID0E1YEK" xlink:type="simple">PDA</abbrev>: <bold><italic>Mycelium</italic></bold> immersed, composed of septate, branched, white to transparent hyphae, 1–2 μm wide. <bold><italic>Conidiophores</italic></bold> erect, arising directly from vegetative hyphae, simple, hyaline to subhyaline, (14.5–)18.1–56.2(–62.0) μm long (mean ± SD = 33.8 ± 9.1 μm, n = 60). <bold><italic>Phialides</italic></bold> solitary, straight or slightly flexuous, subulate, (14.5–)18.1–56.2(–62.0) μm long (mean ± SD = 33.8 ± 9.1 μm, n = 60), with distinct periclinal thickening of the conidiogenous loci, hyaline, thin- and smooth-walled. <bold><italic>Conidia</italic></bold> unicellular, cylindrical with rounded ends, (1.6–)2.3–5.8(–5.8) × (1.1–)1.2–2.1(–2.2) μm (mean ± SD = 3.4 ± 0.9 × 1.7 ± 0.2 μm, n = 60), hyaline to subhyaline, thin- and smooth-walled, arranged in slimy heads. Chlamydospores and sexual morph not observed.</p><fig id="F4" position="float" orientation="portrait"><object-id xmlns:xlink="http://www.w3.org/1999/xlink" content-type="doi" xlink:type="simple">10.3897/mycokeys.123.165471.figure4</object-id><object-id xmlns:xlink="http://www.w3.org/1999/xlink" content-type="arpha" xlink:type="simple">A720CF3B-D58D-5CA0-89D8-7F1EE5F681D6</object-id><label>Figure 4.</label><caption><p>Morphology of <italic><tp:taxon-name><tp:taxon-name-part taxon-name-part-type="genus" reg="Sarocladium">Sarocladium</tp:taxon-name-part> <tp:taxon-name-part taxon-name-part-type="species" reg="menglaense">menglaense</tp:taxon-name-part></tp:taxon-name></italic> (KO1-8 = CFCC72673). a, b. <abbrev xmlns:xlink="http://www.w3.org/1999/xlink" xlink:title="potato dextrose agar" id="ABBRID0E4ZEK" xlink:type="simple">PDA</abbrev> culture colonies (a: front, b: reverse); c, d. Hyphae and sporulating structures on the host plant; e–h. Conidiogenous structures and spore masses on the colony; i, j. Conidiophores arranged on the hyphae; k–o. Conidiophores; p, q. Details of sporulation; r. Slimy head of spores; s, t. Conidia. Scale bars: 200 μm (c); 100 μm (d); 200 μm (e); 50 μm (f–g); 10 μm (h–t).</p></caption><graphic xmlns:xlink="http://www.w3.org/1999/xlink" xlink:href="mycokeys-123-029-g004.jpg" position="float" orientation="portrait" xlink:type="simple" id="oo_1423377.jpg"><uri content-type="original_file" xlink:type="simple">https://binary.pensoft.net/fig/1423377</uri></graphic></fig></tp:treatment-sec><tp:treatment-sec sec-type="description" id="SECID0EG1EK"><title>Cultural characters.</title><p>Colonies on <abbrev xmlns:xlink="http://www.w3.org/1999/xlink" xlink:title="potato dextrose agar" id="ABBRID0EM1EK" xlink:type="simple">PDA</abbrev> attaining 2.28–4.15 cm diam after 30 days at 25 °C, white to light gray, reverse yellowish white, flat, powdery; coarse flocculent in center, aerial mycelia occasionally seen near the edge; exudates not observed.</p></tp:treatment-sec><tp:treatment-sec sec-type="Additional strains examined" id="SECID0EQ1EK"><title>Additional strains examined.</title><p>China • Yunnan Province, Xishuangbanna Prefecture, Mengla County, Menglun Town, Xishuangbanna Tropical Botanical Garden (<named-content xmlns:xlink="http://www.w3.org/1999/xlink" content-type="dwc:verbatimCoordinates" xlink:type="simple"><named-content content-type="geo-json" specific-use="{&#34;type&#34;:&#34;Point&#34;,&#34;coordinates&#34;:[101.250000,21.916700]}" id="NCID0EZ1EK" xlink:type="simple">21°55'0.12"N, 101°15'E</named-content></named-content>), dead leaves of <italic><tp:taxon-name><tp:taxon-name-part taxon-name-part-type="genus" reg="Latania">Latania</tp:taxon-name-part> <tp:taxon-name-part taxon-name-part-type="species" reg="lontaroides">lontaroides</tp:taxon-name-part></tp:taxon-name></italic>, Nov. 2024, L.H. Zhu &amp; D.W. Li, LLon2-8a (CFCC72675), and LLon4-1c (CFCC72676).</p></tp:treatment-sec><tp:treatment-sec sec-type="notes" id="SECID0EJ2EK"><title>Notes.</title><p>Phylogenetically, <italic><tp:taxon-name><tp:taxon-name-part taxon-name-part-type="genus" reg="Sarocladium">S.</tp:taxon-name-part> <tp:taxon-name-part taxon-name-part-type="species" reg="menglaense">menglaense</tp:taxon-name-part></tp:taxon-name></italic> nested in the <italic><tp:taxon-name><tp:taxon-name-part taxon-name-part-type="genus" reg="Sarocladium">Sarocladium</tp:taxon-name-part></tp:taxon-name></italic> clade based on the <abbrev xmlns:xlink="http://www.w3.org/1999/xlink" xlink:title="internal transcribed spacer" id="ABBRID0EB3EK" xlink:type="simple">ITS</abbrev> + <abbrev xmlns:xlink="http://www.w3.org/1999/xlink" xlink:title="large subunit ribosomal DNA" id="ABBRID0EF3EK" xlink:type="simple">LSU</abbrev> sequence data, forming a distinct lineage. <italic><tp:taxon-name><tp:taxon-name-part taxon-name-part-type="genus" reg="Sarocladium">S.</tp:taxon-name-part> <tp:taxon-name-part taxon-name-part-type="species" reg="menglaense">menglaense</tp:taxon-name-part></tp:taxon-name></italic> was related to <italic><tp:taxon-name><tp:taxon-name-part taxon-name-part-type="genus" reg="Sarocladium">S.</tp:taxon-name-part> <tp:taxon-name-part taxon-name-part-type="species" reg="bifurcatum">bifurcatum</tp:taxon-name-part></tp:taxon-name></italic>, <italic><tp:taxon-name><tp:taxon-name-part taxon-name-part-type="genus" reg="Sarocladium">S.</tp:taxon-name-part> <tp:taxon-name-part taxon-name-part-type="species" reg="glaucum">glaucum</tp:taxon-name-part></tp:taxon-name></italic>, <italic><tp:taxon-name><tp:taxon-name-part taxon-name-part-type="genus" reg="Sarocladium">S.</tp:taxon-name-part> <tp:taxon-name-part taxon-name-part-type="species" reg="gamsii">gamsii</tp:taxon-name-part></tp:taxon-name></italic>, and <italic><tp:taxon-name><tp:taxon-name-part taxon-name-part-type="genus" reg="Sarocladium">S.</tp:taxon-name-part> <tp:taxon-name-part taxon-name-part-type="species" reg="theobromae">theobromae</tp:taxon-name-part></tp:taxon-name></italic> with weak support (56/-) (Fig. <xref ref-type="fig" rid="F2">2</xref>). In terms of the <abbrev xmlns:xlink="http://www.w3.org/1999/xlink" xlink:title="internal transcribed spacer" id="ABBRID0EE5EK" xlink:type="simple">ITS</abbrev> sequence, the similarities (bp difference) between <italic><tp:taxon-name><tp:taxon-name-part taxon-name-part-type="genus" reg="Sarocladium">S.</tp:taxon-name-part> <tp:taxon-name-part taxon-name-part-type="species" reg="menglaense">menglaense</tp:taxon-name-part></tp:taxon-name></italic> and <italic><tp:taxon-name><tp:taxon-name-part taxon-name-part-type="genus" reg="Sarocladium">S.</tp:taxon-name-part> <tp:taxon-name-part taxon-name-part-type="species" reg="bifurcatum">bifurcatum</tp:taxon-name-part></tp:taxon-name></italic>, <italic><tp:taxon-name><tp:taxon-name-part taxon-name-part-type="genus" reg="Sarocladium">S.</tp:taxon-name-part> <tp:taxon-name-part taxon-name-part-type="species" reg="glaucum">glaucum</tp:taxon-name-part></tp:taxon-name></italic>, <italic><tp:taxon-name><tp:taxon-name-part taxon-name-part-type="genus" reg="Sarocladium">S.</tp:taxon-name-part> <tp:taxon-name-part taxon-name-part-type="species" reg="gamsii">gamsii</tp:taxon-name-part></tp:taxon-name></italic>, and <italic><tp:taxon-name><tp:taxon-name-part taxon-name-part-type="genus" reg="Sarocladium">S.</tp:taxon-name-part> <tp:taxon-name-part taxon-name-part-type="species" reg="theobromae">theobromae</tp:taxon-name-part></tp:taxon-name></italic> are 86.40% (76 bp difference), 87.18% (66 bp difference), 93.17% (37 bp difference), and 91.36% (42 bp difference), respectively. Whereas in the <abbrev xmlns:xlink="http://www.w3.org/1999/xlink" xlink:title="large subunit ribosomal DNA" id="ABBRID0E66EK" xlink:type="simple">LSU</abbrev>, the similarities (bp difference) are 99.42% (3 bp difference), 98.65% (7 bp difference), 97.64% (13 bp difference), and 97.44% (14 bp difference), respectively. Morphologically, <italic><tp:taxon-name><tp:taxon-name-part taxon-name-part-type="genus" reg="Sarocladium">S.</tp:taxon-name-part> <tp:taxon-name-part taxon-name-part-type="species" reg="menglaense">menglaense</tp:taxon-name-part></tp:taxon-name></italic> can be easily distinguished from <italic><tp:taxon-name><tp:taxon-name-part taxon-name-part-type="genus" reg="Sarocladium">S.</tp:taxon-name-part> <tp:taxon-name-part taxon-name-part-type="species" reg="bifurcatum">bifurcatum</tp:taxon-name-part></tp:taxon-name></italic>, <italic><tp:taxon-name><tp:taxon-name-part taxon-name-part-type="genus" reg="Sarocladium">S.</tp:taxon-name-part> <tp:taxon-name-part taxon-name-part-type="species" reg="gamsii">gamsii</tp:taxon-name-part></tp:taxon-name></italic>, and <italic><tp:taxon-name><tp:taxon-name-part taxon-name-part-type="genus" reg="Sarocladium">S.</tp:taxon-name-part> <tp:taxon-name-part taxon-name-part-type="species" reg="theobromae">theobromae</tp:taxon-name-part></tp:taxon-name></italic> by its conidiophores being up to 62 μm long, versus up to 43 μm in <italic><tp:taxon-name><tp:taxon-name-part taxon-name-part-type="genus" reg="Sarocladium">S.</tp:taxon-name-part> <tp:taxon-name-part taxon-name-part-type="species" reg="bifurcatum">bifurcatum</tp:taxon-name-part></tp:taxon-name></italic>, up to 55 μm in <italic><tp:taxon-name><tp:taxon-name-part taxon-name-part-type="genus" reg="Sarocladium">S.</tp:taxon-name-part> <tp:taxon-name-part taxon-name-part-type="species" reg="gamsii">gamsii</tp:taxon-name-part></tp:taxon-name></italic> (<xref ref-type="bibr" rid="B15">Giraldo et al. 2015</xref>), and up to 112 μm in <italic><tp:taxon-name><tp:taxon-name-part taxon-name-part-type="genus" reg="Sarocladium">S.</tp:taxon-name-part> <tp:taxon-name-part taxon-name-part-type="species" reg="theobromae">theobromae</tp:taxon-name-part></tp:taxon-name></italic> (<xref ref-type="bibr" rid="B19">Hou et al. 2023</xref>). In addition, <italic><tp:taxon-name><tp:taxon-name-part taxon-name-part-type="genus" reg="Sarocladium">S.</tp:taxon-name-part> <tp:taxon-name-part taxon-name-part-type="species" reg="menglaense">menglaense</tp:taxon-name-part></tp:taxon-name></italic> can be clearly differentiated from <italic><tp:taxon-name><tp:taxon-name-part taxon-name-part-type="genus" reg="Sarocladium">S.</tp:taxon-name-part> <tp:taxon-name-part taxon-name-part-type="species" reg="glaucum">glaucum</tp:taxon-name-part></tp:taxon-name></italic> by the color of the colony, which is white to transparent in the former but grey-green to bluish green in the latter (<xref ref-type="bibr" rid="B13">Gams 1971</xref>).</p></tp:treatment-sec><tp:treatment-sec><!--Section generated to contain objects referenced in tp:taxon-treatment.--><fig id="F2" position="float" orientation="portrait"><object-id xmlns:xlink="http://www.w3.org/1999/xlink" content-type="doi" xlink:type="simple">10.3897/mycokeys.123.165471.figure2</object-id><object-id xmlns:xlink="http://www.w3.org/1999/xlink" content-type="arpha" xlink:type="simple">8D244AE8-C247-5A2F-9D14-CC9FE9133BAB</object-id><label>Figure 2.</label><caption><p>Phylogram of <italic><tp:taxon-name><tp:taxon-name-part taxon-name-part-type="genus" reg="Sarocladium">Sarocladium</tp:taxon-name-part></tp:taxon-name></italic> resulting from a maximum likelihood analysis based on the <abbrev xmlns:xlink="http://www.w3.org/1999/xlink" xlink:title="internal transcribed spacer" id="ABBRID0E5JEK" xlink:type="simple">ITS</abbrev> + <abbrev xmlns:xlink="http://www.w3.org/1999/xlink" xlink:title="large subunit ribosomal DNA" id="ABBRID0ECKEK" xlink:type="simple">LSU</abbrev> sequence. Numbers above the branches indicate <abbrev xmlns:xlink="http://www.w3.org/1999/xlink" xlink:title="Maximum likelihood" id="ABBRID0EGKEK" xlink:type="simple">ML</abbrev> bootstrap values (left, <abbrev xmlns:xlink="http://www.w3.org/1999/xlink" xlink:title="Maximum likelihood" id="ABBRID0EKKEK" xlink:type="simple">ML</abbrev> BS ≥ 50%) and Bayesian posterior probabilities (right, <abbrev xmlns:xlink="http://www.w3.org/1999/xlink" xlink:title="posterior probabilities" id="ABBRID0EOKEK" xlink:type="simple">BPP</abbrev> ≥ 0.90). T = ex-type strain.</p></caption><graphic xmlns:xlink="http://www.w3.org/1999/xlink" xlink:href="mycokeys-123-029-g002.jpg" position="float" orientation="portrait" xlink:type="simple" id="oo_1423375.jpg"><uri content-type="original_file" xlink:type="simple">https://binary.pensoft.net/fig/1423375</uri></graphic></fig></tp:treatment-sec><ref-list><ref id="B15"><mixed-citation xmlns:xlink="http://www.w3.org/1999/xlink" xlink:type="simple"><person-group><name name-style="western"><surname>Giraldo</surname><given-names>A</given-names></name><name name-style="western"><surname>Gené</surname><given-names>J</given-names></name><name name-style="western"><surname>Sutton</surname><given-names>DA</given-names></name><name name-style="western"><surname>Madrid</surname><given-names>H</given-names></name><name name-style="western"><surname>de Hoog</surname><given-names>GS</given-names></name><name name-style="western"><surname>Cano</surname><given-names>J</given-names></name><name name-style="western"><surname>Decock</surname><given-names>C</given-names></name><name name-style="western"><surname>Crous</surname><given-names>PW</given-names></name><name name-style="western"><surname>Guarro</surname><given-names>J</given-names></name></person-group> (<year>2015</year>) <article-title>Phylogeny of <italic><tp:taxon-name><tp:taxon-name-part taxon-name-part-type="genus">Sarocladium</tp:taxon-name-part></tp:taxon-name></italic> (<tp:taxon-name><tp:taxon-name-part taxon-name-part-type="order">Hypocreales</tp:taxon-name-part></tp:taxon-name>).</article-title><source>Persoonia</source><volume>34</volume>: <fpage>10</fpage>–<lpage>24</lpage>. <ext-link xlink:href="10.3767/003158515X685364" ext-link-type="doi" xlink:type="simple">https://doi.org/10.3767/003158515X685364</ext-link></mixed-citation></ref><ref id="B19"><mixed-citation xmlns:xlink="http://www.w3.org/1999/xlink" xlink:type="simple"><person-group><name name-style="western"><surname>Hou</surname><given-names>LW</given-names></name><name name-style="western"><surname>Giraldo</surname><given-names>A</given-names></name><name name-style="western"><surname>Groenewald</surname><given-names>JZ</given-names></name><name name-style="western"><surname>Rämä</surname><given-names>T</given-names></name><name name-style="western"><surname>Summerbell</surname><given-names>RC</given-names></name><name name-style="western"><surname>Huang</surname><given-names>GZ</given-names></name><name name-style="western"><surname>Cai</surname><given-names>L</given-names></name><name name-style="western"><surname>Crous</surname><given-names>PW</given-names></name></person-group> (<year>2023</year>) <article-title>Redisposition of <italic><tp:taxon-name><tp:taxon-name-part taxon-name-part-type="genus">Acremonium</tp:taxon-name-part></tp:taxon-name></italic>-like fungi in <tp:taxon-name><tp:taxon-name-part taxon-name-part-type="order">Hypocreales</tp:taxon-name-part></tp:taxon-name>.</article-title><source>Studies in Mycology</source><volume>105</volume>: <fpage>23</fpage>–<lpage>203</lpage>. <ext-link xlink:href="10.3114/sim.2023.105.02" ext-link-type="doi" xlink:type="simple">https://doi.org/10.3114/sim.2023.105.02</ext-link></mixed-citation></ref><ref id="B13"><mixed-citation xmlns:xlink="http://www.w3.org/1999/xlink" xlink:type="simple"><person-group><name name-style="western"><surname>Gams</surname><given-names>W</given-names></name></person-group> (<year>1971</year>) <italic><tp:taxon-name><tp:taxon-name-part taxon-name-part-type="genus">Cephalosporium</tp:taxon-name-part></tp:taxon-name></italic>-artige Schimmelpilze (<tp:taxon-name><tp:taxon-name-part taxon-name-part-type="above-genus">Hyphomycetes</tp:taxon-name-part></tp:taxon-name>). Gustav Fischer Verlag, Stuttgart.</mixed-citation></ref></ref-list></tp:taxon-treatment>
