# Supplementary material for: ﻿Three novel species of Cladosporium and Sarocladium isolated from palm trees
Source: MycoKeys. 2025 Sep 24;123:29–51. doi: 10.3897/mycokeys.123.165471 (PMC12489491; doi:10.3897/mycokeys.123.165471)
Supplement: XML Treatment for Sarocladium yunnanense [file mycokeys.123.165471-treatment3.xml]

<!DOCTYPE tp:taxon-treatment
  PUBLIC "-//TaxonX//DTD Taxonomic Treatment Publishing DTD v0 20100105//EN" "tax-treatment-NSO.dtd">
<tp:taxon-treatment xmlns:tp="http://www.plazi.org/taxpub"><tp:treatment-meta><kwd-group><label>Taxon classification</label><kwd>
                <named-content content-type="kingdom">Fungi</named-content>
              </kwd><kwd>
                <named-content content-type="order">Cladosporiales</named-content>
              </kwd><kwd>
                <named-content content-type="family">Cladosporiaceae</named-content>
              </kwd></kwd-group><mixed-citation publication-type="journal"><person-group><name><surname>Zhou</surname><given-names>Lin</given-names></name><name><surname>Zhang</surname><given-names>Qiu-Yue</given-names></name><name><surname>Wan</surname><given-names>Yu</given-names></name><name><surname>Chen</surname><given-names>Yi-Lin</given-names></name><name><surname>Li</surname><given-names>De-Wei</given-names></name><name><surname>Tan</surname><given-names>Yun-Hong</given-names></name><name><surname>Sun</surname><given-names>Hui</given-names></name><name><surname>Zhu</surname><given-names>Li-Hua</given-names></name></person-group><article-title>﻿Three novel species of <italic><tp:taxon-name><tp:taxon-name-part taxon-name-part-type="genus" reg="Cladosporium">Cladosporium</tp:taxon-name-part></tp:taxon-name></italic> and <italic><tp:taxon-name><tp:taxon-name-part taxon-name-part-type="genus" reg="Sarocladium">Sarocladium</tp:taxon-name-part></tp:taxon-name></italic> isolated from palm trees</article-title><source>MycoKeys</source><day>24</day><month>09</month><year>2025</year><volume>123</volume><fpage>29</fpage><lpage>51</lpage><pub-id pub-id-type="doi">10.3897/mycokeys.123.165471</pub-id></mixed-citation></tp:treatment-meta><tp:nomenclature><label>﻿</label><tp:taxon-name><object-id xmlns:xlink="http://www.w3.org/1999/xlink" content-type="arpha" xlink:type="simple">4200E6FE-D3CF-5F37-9795-BEB8B4A8323B</object-id>
              <tp:taxon-name-part taxon-name-part-type="genus" reg="Sarocladium">Sarocladium</tp:taxon-name-part>
              <tp:taxon-name-part taxon-name-part-type="species" reg="yunnanense">yunnanense</tp:taxon-name-part>
              <object-id xmlns:xlink="http://www.w3.org/1999/xlink" content-type="mycobank" xlink:type="simple">860646</object-id>
            </tp:taxon-name><tp:taxon-authority>L.H. Zhu, Lin Zhou &amp; D.W. Li</tp:taxon-authority><tp:taxon-status xmlns:xlink="http://www.w3.org/1999/xlink" xlink:type="simple">sp. nov.</tp:taxon-status><xref ref-type="fig" rid="F5">Fig. 5</xref></tp:nomenclature><tp:treatment-sec sec-type="material" id="SECID0EAFFK"><title>Type.</title><p>China • Yunnan Province, Xishuangbanna Prefecture, Mengla County, Menglun Town, Xishuangbanna Tropical Botanical Garden (<named-content xmlns:xlink="http://www.w3.org/1999/xlink" content-type="dwc:verbatimCoordinates" xlink:type="simple"><named-content content-type="geo-json" specific-use="{&#34;type&#34;:&#34;Point&#34;,&#34;coordinates&#34;:[101.250000,21.916700]}" id="NCID0EJFFK" xlink:type="simple">21°55'0.12"N, 101°15'E</named-content></named-content>), isolated from the dead leaves of the <italic><tp:taxon-name><tp:taxon-name-part taxon-name-part-type="genus" reg="Washingtonia">Washingtonia</tp:taxon-name-part> <tp:taxon-name-part taxon-name-part-type="species" reg="filifera">filifera</tp:taxon-name-part></tp:taxon-name></italic>, Nov. 2024, L.H. Zhu &amp; D.W. Li. Holotype specimen CFCC72677 is a living specimen being maintained via lyophilization at the China Forestry Culture Collection Center (<abbrev xmlns:xlink="http://www.w3.org/1999/xlink" xlink:title="China Forestry Culture Collection Center" id="ABBRID0EZFFK" xlink:type="simple">CFCC</abbrev>). Ex-type (=WF8-2a2) is maintained at the Forest Pathology Laboratory, Nanjing Forestry University.</p></tp:treatment-sec><tp:treatment-sec sec-type="etymology" id="SECID0E4FFK"><title>Etymology.</title><p>The term ‘<italic>yunnanense</italic>’ indicates that this species was collected from Yunnan Province, China.</p></tp:treatment-sec><tp:treatment-sec sec-type="description" id="SECID0ENGFK"><title>Description.</title><p>Asexual morph on <abbrev xmlns:xlink="http://www.w3.org/1999/xlink" xlink:title="potato dextrose agar" id="ABBRID0ETGFK" xlink:type="simple">PDA</abbrev>: <bold><italic>Mycelium</italic></bold> immersed, composed of septate, branched, white to transparent hyphae, 1.5–3 μm wide, with the aged mycelium chain-like. <bold><italic>Conidiophores</italic></bold> erect, arising directly from vegetative hyphae, simple, hyaline to subhyaline. <bold><italic>Phialides</italic></bold> solitary, straight or slightly flexuous, short needle-like, (11.3–)11.7–22.2(–25.2) μm (mean ± SD = 16.7 ± 3.4 μm, n = 20) long, with distinct periclinal thickening of the conidiogenous loci, hyaline, smooth, and thin-walled. <bold><italic>Conidia</italic></bold> unicellular, fusiform, (4.0–)4.2–7.0(–7.9) × (1.4–)1.4–2.0(–2.1) μm (mean ± SD = 4.8 ± 0.6 × 1.8 ± 0.2 μm, n = 50), with slightly truncate ends, initially hyaline and smooth, arranged in chains containing up to 15 spores; conidia become swollen and enlarged at a later stage, becoming subhyaline and apparently verruculose due to the production of a mucilaginous exudate, irregular or lemon-shaped with slightly truncate ends, (4.5–)4.5–6.8(–9.3) × (2.3–)2.3–3.7(–3.8) μm (mean ± SD = 5.6 ± 0.8 × 3.1 ± 0.4 μm, n = 50). Chlamydospores and sexual morph not observed.</p><fig id="F5" position="float" orientation="portrait"><object-id xmlns:xlink="http://www.w3.org/1999/xlink" content-type="doi" xlink:type="simple">10.3897/mycokeys.123.165471.figure5</object-id><object-id xmlns:xlink="http://www.w3.org/1999/xlink" content-type="arpha" xlink:type="simple">9EDA0DBA-7883-5E85-B603-AFABD78B1420</object-id><label>Figure 5.</label><caption><p>Morphology of <italic><tp:taxon-name><tp:taxon-name-part taxon-name-part-type="genus" reg="Sarocladium">Sarocladium</tp:taxon-name-part> <tp:taxon-name-part taxon-name-part-type="species" reg="yunnanense">yunnanense</tp:taxon-name-part></tp:taxon-name></italic> (WF8-2a1 = CFCC72677). a. <abbrev xmlns:xlink="http://www.w3.org/1999/xlink" xlink:title="potato dextrose agar" id="ABBRID0EWHFK" xlink:type="simple">PDA</abbrev> culture colonies; b–e. Conidiogenous structures and conidia on the colony; f. Conidiophores arranged on hyphae; g–j. Conidiophores; k, l. Conidial chains; m–r. Mature enlarged conidia. Scale bars: 50 μm (b); 50 μm (c); 20 μm (d); 10 μm (f–r).</p></caption><graphic xmlns:xlink="http://www.w3.org/1999/xlink" xlink:href="mycokeys-123-029-g005.jpg" position="float" orientation="portrait" xlink:type="simple" id="oo_1423378.jpg"><uri content-type="original_file" xlink:type="simple">https://binary.pensoft.net/fig/1423378</uri></graphic></fig></tp:treatment-sec><tp:treatment-sec sec-type="description" id="SECID0E6HFK"><title>Cultural characters.</title><p>Colonies on <abbrev xmlns:xlink="http://www.w3.org/1999/xlink" xlink:title="potato dextrose agar" id="ABBRID0EFIFK" xlink:type="simple">PDA</abbrev> 3.64–4.86 cm diam after 30 days at 25 °C, white to cinnamon, reverse yellowish white, flat, powdery; coarse flocculent in center, aerial mycelia occasionally seen near the edge; exudates not observed.</p></tp:treatment-sec><tp:treatment-sec sec-type="Additional strain examined" id="SECID0EJIFK"><title>Additional strain examined.</title><p>China • Yunnan Province, Xishuangbanna Prefecture, Mengla County, Menglun Town, Xishuangbanna Tropical Botanical Garden (<named-content xmlns:xlink="http://www.w3.org/1999/xlink" content-type="dwc:verbatimCoordinates" xlink:type="simple"><named-content content-type="geo-json" specific-use="{&#34;type&#34;:&#34;Point&#34;,&#34;coordinates&#34;:[101.250000,21.916700]}" id="NCID0ESIFK" xlink:type="simple">21°55'0.12"N, 101°15'E</named-content></named-content>), dead leaves of the <italic><tp:taxon-name><tp:taxon-name-part taxon-name-part-type="genus" reg="Washingtonia">Washingtonia</tp:taxon-name-part> <tp:taxon-name-part taxon-name-part-type="species" reg="filifera">filifera</tp:taxon-name-part></tp:taxon-name></italic>, Nov. 2024, L.H. Zhu &amp; D.W. Li, WF8-2a3 (CFCC72679).</p></tp:treatment-sec><tp:treatment-sec sec-type="notes" id="SECID0ECJFK"><title>Notes.</title><p>Phylogenetically, <italic><tp:taxon-name><tp:taxon-name-part taxon-name-part-type="genus" reg="Sarocladium">Sarocladium</tp:taxon-name-part> <tp:taxon-name-part taxon-name-part-type="species" reg="yunnanense">yunnanense</tp:taxon-name-part></tp:taxon-name></italic> formed an independent lineage in the <italic><tp:taxon-name><tp:taxon-name-part taxon-name-part-type="genus" reg="Sarocladium">Sarocladium</tp:taxon-name-part></tp:taxon-name></italic> clade, based on the <abbrev xmlns:xlink="http://www.w3.org/1999/xlink" xlink:title="internal transcribed spacer" id="ABBRID0E1JFK" xlink:type="simple">ITS</abbrev> + <abbrev xmlns:xlink="http://www.w3.org/1999/xlink" xlink:title="large subunit ribosomal DNA" id="ABBRID0E5JFK" xlink:type="simple">LSU</abbrev> sequence data, and grouped with <italic><tp:taxon-name><tp:taxon-name-part taxon-name-part-type="genus" reg="Sarocladium">S.</tp:taxon-name-part> <tp:taxon-name-part taxon-name-part-type="species" reg="subulatum">subulatum</tp:taxon-name-part></tp:taxon-name></italic>, <italic><tp:taxon-name><tp:taxon-name-part taxon-name-part-type="genus" reg="Sarocladium">S.</tp:taxon-name-part> <tp:taxon-name-part taxon-name-part-type="species" reg="terricola">terricola</tp:taxon-name-part></tp:taxon-name></italic>, and <italic><tp:taxon-name><tp:taxon-name-part taxon-name-part-type="genus" reg="Sarocladium">S.</tp:taxon-name-part> <tp:taxon-name-part taxon-name-part-type="species" reg="bacillisporum">bacillisporum</tp:taxon-name-part></tp:taxon-name></italic> with strong support (99/1.00). In terms of the <abbrev xmlns:xlink="http://www.w3.org/1999/xlink" xlink:title="internal transcribed spacer" id="ABBRID0EDLFK" xlink:type="simple">ITS</abbrev> sequence, the similarities (bp difference) between <italic><tp:taxon-name><tp:taxon-name-part taxon-name-part-type="genus" reg="Sarocladium">S.</tp:taxon-name-part> <tp:taxon-name-part taxon-name-part-type="species" reg="yunnanense">yunnanense</tp:taxon-name-part></tp:taxon-name></italic> and <italic><tp:taxon-name><tp:taxon-name-part taxon-name-part-type="genus" reg="Sarocladium">S.</tp:taxon-name-part> <tp:taxon-name-part taxon-name-part-type="species" reg="subulatum">subulatum</tp:taxon-name-part></tp:taxon-name></italic>, <italic><tp:taxon-name><tp:taxon-name-part taxon-name-part-type="genus" reg="Sarocladium">S.</tp:taxon-name-part> <tp:taxon-name-part taxon-name-part-type="species" reg="terricola">terricola</tp:taxon-name-part></tp:taxon-name></italic> and <italic><tp:taxon-name><tp:taxon-name-part taxon-name-part-type="genus" reg="Sarocladium">S.</tp:taxon-name-part> <tp:taxon-name-part taxon-name-part-type="species" reg="bacillisporum">bacillisporum</tp:taxon-name-part></tp:taxon-name></italic> are 93.43% (36 bp difference), 93.80% (34 bp difference), and 90.32% (49 bp difference), respectively. Whereas in the <abbrev xmlns:xlink="http://www.w3.org/1999/xlink" xlink:title="large subunit ribosomal DNA" id="ABBRID0ETMFK" xlink:type="simple">LSU</abbrev>, the similarities (bp difference) are 98.55% (8 bp difference), 987.32% (16 bp difference), and 97.49% (15 bp difference), respectively. Morphologically, these species can be easily distinguished from each other. The conidia of <italic><tp:taxon-name><tp:taxon-name-part taxon-name-part-type="genus" reg="Sarocladium">S.</tp:taxon-name-part> <tp:taxon-name-part taxon-name-part-type="species" reg="yunnanense">yunnanense</tp:taxon-name-part></tp:taxon-name></italic> become swollen and enlarged at a later stage, irregular or lemon-shaped with slightly truncate ends, while this does not occur in the other three species (<xref ref-type="bibr" rid="B33">Rambaut 2018</xref>). In addition, <italic><tp:taxon-name><tp:taxon-name-part taxon-name-part-type="genus" reg="Sarocladium">S.</tp:taxon-name-part> <tp:taxon-name-part taxon-name-part-type="species" reg="yunnanense">yunnanense</tp:taxon-name-part></tp:taxon-name></italic> can be clearly differentiated from <italic><tp:taxon-name><tp:taxon-name-part taxon-name-part-type="genus" reg="Sarocladium">S.</tp:taxon-name-part> <tp:taxon-name-part taxon-name-part-type="species" reg="terricola">terricola</tp:taxon-name-part></tp:taxon-name></italic> and <italic><tp:taxon-name><tp:taxon-name-part taxon-name-part-type="genus" reg="Sarocladium">S.</tp:taxon-name-part> <tp:taxon-name-part taxon-name-part-type="species" reg="bacillisporum">bacillisporum</tp:taxon-name-part></tp:taxon-name></italic> by the colour of the colony, which is white in <italic><tp:taxon-name><tp:taxon-name-part taxon-name-part-type="genus" reg="Sarocladium">S.</tp:taxon-name-part> <tp:taxon-name-part taxon-name-part-type="species" reg="terricola">terricola</tp:taxon-name-part></tp:taxon-name></italic> and pinkish in <italic><tp:taxon-name><tp:taxon-name-part taxon-name-part-type="genus" reg="Sarocladium">S.</tp:taxon-name-part> <tp:taxon-name-part taxon-name-part-type="species" reg="bacillisporum">bacillisporum</tp:taxon-name-part></tp:taxon-name></italic> (<xref ref-type="bibr" rid="B14">Gams and Hawksworth 1975</xref>).</p></tp:treatment-sec><ref-list><ref id="B33"><mixed-citation xmlns:xlink="http://www.w3.org/1999/xlink" xlink:type="simple"><person-group><name name-style="western"><surname>Rambaut</surname><given-names>A</given-names></name></person-group> (<year>2018</year>) FigTree ver. 1.4.4. <ext-link xlink:href="https://github.com/rambaut/figtree/releases/tag/v1.4.4" ext-link-type="uri" xlink:type="simple">https://github.com/rambaut/figtree/releases/tag/v1.4.4</ext-link></mixed-citation></ref><ref id="B14"><mixed-citation xmlns:xlink="http://www.w3.org/1999/xlink" xlink:type="simple"><person-group><name name-style="western"><surname>Gams</surname><given-names>W</given-names></name><name name-style="western"><surname>Hawksworth</surname><given-names>DL</given-names></name></person-group> (<year>1975</year>) <article-title>The identity of <italic><tp:taxon-name><tp:taxon-name-part taxon-name-part-type="genus">Acrocylindrium</tp:taxon-name-part> <tp:taxon-name-part taxon-name-part-type="species">oryzae</tp:taxon-name-part></tp:taxon-name></italic> Sawada and a similar fungus causing sheath-rot of rice.</article-title><source>Kavaka</source><volume>3</volume>: <fpage>57</fpage>–<lpage>61</lpage>.</mixed-citation></ref></ref-list></tp:taxon-treatment>
